# Supplementary material for: Machine Learning to Predict Quasicrystals from Chemical Compositions
Source: Adv Mater. 2021 Jul 19;33(36):2102507. doi: 10.1002/adma.202102507 (PMC11468293; doi:10.1002/adma.202102507)
Supplement: Supplementary file 2 — Supporting Information [file ADMA-33-2102507-s002.csv]

composition	type	cluster	label	spacegroup	guessed_spacegroup
Cr 5 Ni 3 Si 2	Octagonal		QC		I8_4/mcm
Mn 4 Si 1	Octagonal		QC		I8_4/mcm
Mn 82 Si 15 Al 3	Octagonal		QC	I8_4/mcm	I8_4/mcm
Zn 58 Mg 40 Dy 2	Decagonal		QC		P10_5/mmc
Zn 58 Mg 40 Er 2	Decagonal		QC		P10_5/mmc
Zn 58 Mg 40 Ho 2	Decagonal		QC		P10_5/mmc
Zn 58 Mg 40 Lu 2	Decagonal		QC		P10_5/mmc
Zn 58 Mg 40 Tm 2	Decagonal		QC		P10_5/mmc
Zn 58 Mg 40 Y 2	Decagonal		QC		P10_5/mmc
Al 70 Ni 15 Fe 15	Decagonal		QC		P10_5/mmc
Al 65 Cu 15 Rh 20	Decagonal		QC		P10_5/mmc
Al 70 Ni 20 Rh 10	Decagonal		QC		P10_5/mmc
Al 65 Cu 20 Co 15	Decagonal		QC		P10_5/mmc
Al 65 Cu 20 Ir 15	Decagonal		QC		P10_5/mmc
Al 73.2 Co 26.8	Decagonal		AP	P2	P2
Al 71.5 Co 28.5	Decagonal		AP	P6_3/mmc	P6_3/mmc
Al 71.5 Co 23.6 Cu 4.9	Decagonal		AP	Cm	Cm
Al 76 Co 24	Decagonal		AP	Pmn2_1	Pmn2_1
Al 74.8 Co 17.0 Ni 8.2	Decagonal		AP	Immm	Immm
Al 71.8 Co 21.1 Ni 7.1	Decagonal		AP	Cm	Cm
Al 70.5 Mn 16.5 Pd 13	Decagonal		QC	P10_5/mmc	P10_5/mmc
Al 40 Mn 25 Fe 15 Ge 20	Decagonal		QC		P10_5/mmc
Ga 33 Fe 46 Cu 3 Si 18	Decagonal		QC		P10_5/mmc
Ga 43 Co 47 Cu 10	Decagonal		QC		P10_5/mmc
Ga 35 V 45 Ni 6 Si 14	Decagonal		QC		P10_5/mmc
Al 75 Mn 20 Pd 5	Decagonal		AP	Pnma	Pnma
Al 75 Os 10 Pd 15	Decagonal		QC	P10_5/mmc	P10_5/mmc
Al 75 Ru 10 Pd 15	Decagonal		QC		P10_5/mmc
Al 73 Ir 14.5 Os 12.5	Decagonal		QC	P10_5mc	P10_5mc
Al 70 Ni 20 Ru 10	Decagonal		QC	P10_5/mmc	P10_5/mmc
Al 72.5 Pd 27.5	Decagonal		AP 2/1, 1/1	Pna2_1	Pna2_1
Al 75 Pd 13 Ru 12	Decagonal		AP 3/2, 2/1	Pna2_1	Pna2_1
Ni 70.6 Cr 29.4	Dodecagonal		QC		P(-12)m2
V 3 Ni 2	Dodecagonal		QC		P(-12)m2
V 15 Ni 10 Si 1	Dodecagonal		QC		P(-12)m2
Ta 1.6 Te 1	Dodecagonal		QC	P(-12)m2	P(-12)m2
Ta 97 Te 60	Dodecagonal		AP	P2_12_12_1	P2_12_12_1
Ta 181 Te 112	Dodecagonal		AP	P2_12_12_1	P2_12_12_1
Al 65 Cu 20 Ru 15	Icosahedral	Mackay Cluster	QC	Fm-3-5	Fm-3-5
Al 65 Cu 20 Os 15	Icosahedral	Mackay Cluster	QC	Fm-3-5	Fm-3-5
Al 65 Cu 20 Fe 15	Icosahedral	Mackay Cluster	QC	Fm-3-5	Fm-3-5
Al 70.5 Pd 21 Mn 8.5	Icosahedral	Mackay Cluster	QC	Fm-3-5	Fm-3-5
Al 70 Pd 20 Re 10	Icosahedral	Mackay Cluster	QC	Fm-3-5	Fm-3-5
Al 70 Pd 21 Tc 9	Icosahedral	Mackay Cluster	QC	Fm-3-5	Fm-3-5
Al 71 Pd 21 Re 8	Icosahedral	Mackay Cluster	QC	Pm-3-5	Pm-3-5
Al 72 Pd 17 Ru 11	Icosahedral	Mackay Cluster	QC	Fm-3-5	Fm-3-5
Al 72 Pd 17 Os 11	Icosahedral	Mackay Cluster	QC	Fm-3-5	Fm-3-5
Al 71.5 Cu 8.5 Ru 20	Icosahedral	Mackay Cluster	AP 1/0	P2_13	P2_13
Al 55.1 Cu 14.6 Ru 20.2 Si 10.1	Icosahedral	Mackay Cluster	AP 1/0×2 (γ)	Fm-3	Fm-3
Al 39 Pd 21 Fe 2	Icosahedral	Mackay Cluster	AP 1/0×2 (c)	Fm-3	Fm-3
Al 68 Pd 20 Ru 12	Icosahedral	Mackay Cluster	AP 1/0×2 (c)	P23	P23
Al 57.3 Cu 31.4 Ru 11.3	Icosahedral	Mackay Cluster	AP 1/1	Pm-3	Pm-3
Al 55 Cu 25.5 Fe 12.5 Si 7	Icosahedral	Mackay Cluster	AP 1/1	Pm-3	Pm-3
Al 40 Mn 10.1 Si 7.4	Icosahedral	Mackay Cluster	AP 1/1	Pm-3	Pm-3
Al 67 Pd 11 Mn 14 Si 7	Icosahedral	Mackay Cluster	AP 1/1	Pm-3	Pm-3
Al 66.6 Rh 26.1 Si 7.3	Icosahedral	Mackay Cluster	AP 2/1	Pm-3	Pm-3
Al 70 Pd 23 Mn 6 Si 1	Icosahedral	Mackay Cluster	AP 2/1	Pm-3	Pm-3
Zn 76 Mg 17 Hf 7	Icosahedral	Bergman cluster	QC	Fm-3-5	Fm-3-5
Zn 84 Mg 7 Zr 9	Icosahedral	Bergman cluster	QC	Pm-3-5	Pm-3-5
Al 6 Cu 1 Li 3	Icosahedral	Bergman cluster	QC	Pm-3-5	Pm-3-5
Mg 43 Al 42 Pd 15	Icosahedral	Bergman cluster	QC	Pm-3-5	Pm-3-5
Zn 40 Mg 39.5 Ga 25	Icosahedral	Bergman cluster	QC	Pm-3-5	Pm-3-5
Zn 74 Mg 15 Ho 11	Icosahedral	Bergman cluster	QC	Pm-3-5	Pm-3-5
Zn 56.8 Mg 34.6 Tb 8.7	Icosahedral	Bergman cluster	QC	Fm-3-5	Fm-3-5
Zn 65 Mg 26 Ho 9	Icosahedral	Bergman cluster	QC	Fm-3-5	Fm-3-5
Zn 64 Mg 25 Y 11	Icosahedral	Bergman cluster	QC	Fm-3-5	Fm-3-5
Zn 55 Mg 40 Nd 5	Icosahedral	Bergman cluster	QC	Pm-3-5	Pm-3-5
Zn 56.8 Mg 34.6 Dy 8.7	Icosahedral	Bergman cluster	QC	Fm-3-5	Fm-3-5
Zn 77 Mg 17.5 Ti 5.5	Icosahedral	Bergman cluster	AP 1/1	Pm-3	Pm-3
Zn 77 Mg 18 Hf 5	Icosahedral	Bergman cluster	AP 1/1	Pm-3	Pm-3
Zn 77 Mg 18 Zr 5	Icosahedral	Bergman cluster	AP 1/1	Pm-3	Pm-3
Al 88.6 Cu 19.4 Li 50.3	Icosahedral	Bergman cluster	AP 1/1	Im-3	Im-3
Zn 34.6 Mg 40 Al 25.4	Icosahedral	Bergman cluster	AP 1/1	Im-3	Im-3
Zn 61.4 Mg 24.5 Er 14.1	Icosahedral	Bergman cluster	AP 2/1	F-43m	F-43m
Zn 37 Mg 46 Al 17	Icosahedral	Bergman cluster	AP 2/1	Pm-3	Pm-3
Zn 47.3 Mg 27 Al 10.7	Icosahedral	Bergman cluster	AP 2/1	Pa-3	Pa-3
Zn 73.6 Mg 2.5 Sc 11.2	Icosahedral	Bergman cluster	AP 2/1	Pa-3	Pa-3
Zn 40 Mg 39.5 Ga 16.4 Al 4.1	Icosahedral	Bergman cluster	AP 3/2-2/1-2/1	Cmc2_1	Cmc2_1
Cu 48 Sc 15 Ga 34 Mg 3	Icosahedral	Tsai cluster	QC		Pm-3-5
Cu 46 Sc 16 Al 38	Icosahedral	Tsai cluster	QC		Pm-3-5
Zn 84 Ti 8 Mg 8	Icosahedral	Tsai cluster	QC		Pm-3-5
Zn 75 Sc 15 Ni 10	Icosahedral	Tsai cluster	QC		Pm-3-5
Zn 72 Sc 16 Cu 12	Icosahedral	Tsai cluster	QC		Pm-3-5
Zn 75 Sc 15 Co 10	Icosahedral	Tsai cluster	QC		Pm-3-5
Zn 75 Sc 15 Fe 10	Icosahedral	Tsai cluster	QC		Pm-3-5
Zn 75 Sc 15 Mn 10	Icosahedral	Tsai cluster	QC		Pm-3-5
Zn 80 Sc 15 Mg 5	Icosahedral	Tsai cluster	QC	Pm-3-5	Pm-3-5
Zn 75 Sc 15 Pt 10	Icosahedral	Tsai cluster	QC		Pm-3-5
Zn 75 Sc 15 Pd 10	Icosahedral	Tsai cluster	QC		Pm-3-5
Zn 75 Sc 15 Au 10	Icosahedral	Tsai cluster	QC		Pm-3-5
Zn 75 Sc 15 Ag 10	Icosahedral	Tsai cluster	QC		Pm-3-5
Zn 77 Sc 8 Ho 8 Fe 7	Icosahedral	Tsai cluster	QC		Pm-3-5
Zn 77 Sc 8 Er 8 Fe 7	Icosahedral	Tsai cluster	QC		Pm-3-5
Zn 77 Sc 7 Tm 9 Fe 7	Icosahedral	Tsai cluster	QC		Pm-3-5
Zn 56.8 Er 8.7 Mg 34.6	Icosahedral	Tsai cluster	QC	Fm-3-5	Fm-3-5
Zn 76 Yb 14 Mg 10	Icosahedral	Tsai cluster	QC		Fm-3-5
Cd 65 Mg 20 Lu 15	Icosahedral	Tsai cluster	QC		Fm-3-5
Ag 42 In 42 Yb 16	Icosahedral	Tsai cluster	QC	Pm-3-5	Pm-3-5
Cd 65 Mg 20 Tm 15	Icosahedral	Tsai cluster	QC		Pm-3-5
Ag 42 In 42 Ca 16	Icosahedral	Tsai cluster	QC	Pm-3-5	Pm-3-5
Au 44.2 In 41.7 Ca 14.1	Icosahedral	Tsai cluster	QC	Pm-3-5	Pm-3-5
Cd 65 Mg 20 Y 15	Icosahedral	Tsai cluster	QC	Pm-3-5	Pm-3-5
Cd 65 Mg 20 Er 15	Icosahedral	Tsai cluster	QC	Fm-3-5	Fm-3-5
Cd 65 Mg 20 Ho 15	Icosahedral	Tsai cluster	QC	Fm-3-5	Fm-3-5
Cd 65 Mg 20 Tb 15	Icosahedral	Tsai cluster	QC	Fm-3-5	Fm-3-5
Cd 65 Mg 20 Dy 15	Icosahedral	Tsai cluster	QC	Fm-3-5	Fm-3-5
Cd 65 Mg 20 Gd 15	Icosahedral	Tsai cluster	QC		Fm-3-5
Cd 84 Yb 16	Icosahedral	Tsai cluster	QC	Pm-3-5	Pm-3-5
Cd 65 Mg 20 Yb 15	Icosahedral	Tsai cluster	QC		Pm-3-5
Cd 85 Ca 15	Icosahedral	Tsai cluster	QC		Pm-3-5
Cd 65 Mg 20 Ca 15	Icosahedral	Tsai cluster	QC	Pm-3-5	Pm-3-5
Be 17 Ru 3	Icosahedral	Tsai cluster	AP 1/1		Im-3
Ga 3.85 Ni 2.15 Hf 1	Icosahedral	Tsai cluster	AP 1/1		Im-3
Ga 3.22 Ni 2.78 Zr 1	Icosahedral	Tsai cluster	AP 1/1		Im-3
Ga 3.64 Ni 2.36 Sc 1	Icosahedral	Tsai cluster	AP 1/1		Im-3
Ga 2.3 Cu 3.7 Sc 1	Icosahedral	Tsai cluster	AP 1/1		Im-3
Ga 2.6 Cu 3.4 Lu 1	Icosahedral	Tsai cluster	AP 1/1		Im-3
Zn 17 Sc 3	Icosahedral	Tsai cluster	AP 1/1		Im-3
Zn 17 Yb 3	Icosahedral	Tsai cluster	AP 1/1		Im-3
Ag 42.5 Ga 42.5 Yb 15	Icosahedral	Tsai cluster	AP 1/1		Im-3
Au 50.5 Ga 35.9 Ca 13.6	Icosahedral	Tsai cluster	AP 1/1	Im-3	Im-3
Au 61.2 Sn 23.9 Dy 15.2	Icosahedral	Tsai cluster	AP 1/1		Im-3
Au 62.3 Sn 23.1 Gd 14.6	Icosahedral	Tsai cluster	AP 1/1		Im-3
Ag 42.2 In 42.6 Tm 15.2	Icosahedral	Tsai cluster	AP 1/1		Im-3
Au 47.2 In 37.2 Gd 15.6	Icosahedral	Tsai cluster	AP 1/1		Im-3
Au 12.2 In 6.3 Ca 3	Icosahedral	Tsai cluster	AP 1/1	Im-3	Im-3
Au 64.2 Sn 21.3 Pr 14.5	Icosahedral	Tsai cluster	AP 1/1		Im-3
Au 65 Sn 20 Ce 15	Icosahedral	Tsai cluster	AP 1/1	Im-3	Im-3
Ag 46.4 In 39.7 Gd 13.9	Icosahedral	Tsai cluster	AP 1/1		Im-3
Au 49.7 In 35.4 Ce 14.9	Icosahedral	Tsai cluster	AP 1/1		Im-3
Au 60.7 Sn 25.2 Eu 14.1	Icosahedral	Tsai cluster	AP 1/1		Im-3
Ag 2 In 4 Yb 1	Icosahedral	Tsai cluster	AP 1/1	Im-3	Im-3
Ag 46.9 In 38.7 Pr 14.4	Icosahedral	Tsai cluster	AP 1/1		Im-3
Au 42 In 42 Yb 16	Icosahedral	Tsai cluster	AP 1/1	Ia-3	Ia-3
Cd 6 Gd 1	Icosahedral	Tsai cluster	AP 1/1	Im-3	Im-3
Ag 2 In 4 Ca 1	Icosahedral	Tsai cluster	AP 1/1	Im-3	Im-3
Ag 47.7 In 38.7 Ce 14.2	Icosahedral	Tsai cluster	AP 1/1		Im-3
Cd 6 Dy 1	Icosahedral	Tsai cluster	AP 1/1	Im-3	Im-3
Cd 6 Y 1	Icosahedral	Tsai cluster	AP 1/1		Im-3
Cd 6 Sm 1	Icosahedral	Tsai cluster	AP 1/1	Im-3	Im-3
Cd 6 Nd 1	Icosahedral	Tsai cluster	AP 1/1	Im-3	Im-3
Cd 6 Yb 1	Icosahedral	Tsai cluster	AP 1/1	Im-3	Im-3
Ag 42.9 In 43.6 Eu 13.5	Icosahedral	Tsai cluster	AP 1/1		Im-3
Cd 6 Ca 1	Icosahedral	Tsai cluster	AP 1/1	Im-3	Im-3
Cd 25 Eu 4	Icosahedral	Tsai cluster	AP 1/1×2	Fd-3	Fd-3
Cd 19 Pr 3	Icosahedral	Tsai cluster	AP 1/1	Im-3	Im-3
Cd 6 Sr 1	Icosahedral	Tsai cluster	AP 1/1		Im-3
Au 61.1 Ga 25.0 Ca 13.9	Icosahedral	Tsai cluster	AP 2/1	Pa-3	Pa-3
Au 60.3 Sn 24.6 Yb 15.1	Icosahedral	Tsai cluster	AP 2/1		Pa-3
Au 61.2 Sn 24.3 Ca 14.5	Icosahedral	Tsai cluster	AP 2/1		Pa-3
Au 42.9 In 41.9 Yb 15.2	Icosahedral	Tsai cluster	AP 2/1	Pa-3	Pa-3
Au 37 In 39.6 Ca 12.6	Icosahedral	Tsai cluster	AP 2/1	Pa-3	Pa-3
Ag 41.7 In 43.2 Yb 15.1	Icosahedral	Tsai cluster	AP 2/1	Pa-3	Pa-3
Au 61.2 Sn 24.5 Eu 14.3	Icosahedral	Tsai cluster	AP 2/1		Pa-3
Ag 41 In 44 Yb 15	Icosahedral	Tsai cluster	AP 2/1		Pa-3
Ag 42 In 45 Ca 13	Icosahedral	Tsai cluster	AP 2/1	Pa-3	Pa-3
Cd 76 Ca 13	Icosahedral	Tsai cluster	AP 2/1	Pa-3	Pa-3
Ag 43.4 In 42.8 Eu 13.8	Icosahedral	Tsai cluster	AP 2/1	Pa-3	Pa-3
